# Supplementary material for: Dual neutrophil subsets exacerbate or suppress inflammation in tuberculosis via IL-1β or PD-L1
Source: Life Sci Alliance. 2024 May 21;7(7):e202402623. doi: 10.26508/lsa.202402623 (PMC11109925; doi:10.26508/lsa.202402623)
Supplement: Supplementary file 1 [file LSA-2024-02623_TableS1.xlsx]

## Sheet: Table S1. list of antibodies us
Target	Clone	Supplier	Isotype	Dye
CD45	30-F11	BioLegend	Rat IgG2b, κ	BV605
CD45	30-F11	BD Biosciences	Rat IgG2b, κ	PerCP-Cy5.5
CD11b	M1/70	BD Biosciences	Rat IgG2b, κ	V450
CD11c	REA754	Miltenyi	REAffinity	APC
Ly-6G	1A8	BD Biosciences	Rat IgG2a, κ	PE
Ly-6C	AL-21	BD Biosciences	Rat IgM	APC
MHC-II	2G9	BD Biosciences	Rat IgG2a, κ	FITC
MHC-II	2G9	BD Biosciences	Rat IgG2a, κ	PE
CD274(PD-L1)	MIH5	BD Biosciences	Rat IgG2a, I	BV711
CD3	17A2	BioLegend	Rat IgG2b, κ	PerCP-Cy5.5
CD4	RM4-4	BioLegend	Rat IgG2b, κ	FITC
CD8	53-6.7	BioLegend	Rat IgG2a, κ	BV510
Mature IL-1β	-	Rockland	Rabbit IgG	Biotin
Cleaved IL-1 β	E7V2A	Cell Signaling technology	Rabbit IgG	-
Pro- IL-1β	D3H1Z	Cell Signaling technology	Rabbit IgG	-
GAPDH	D16H11	Cell Signaling technology	Rabbit IgG	-
Streptavidin	-	BD Biosciences	-	FITC
Viability dye	-	eBiosciences	-	eFluor 780
Anti-Rabbit IgG	-	Cell Signaling technology	Goat IgG	HRP
Table S1. list of antibodies used in this study
